# Supplementary material for: Identification of QTLs for Heat Tolerance at the Flowering Stage Using Chromosome Segment Substitution Lines in Rice
Source: Genes (Basel). 2022 Nov 30;13(12):2248. doi: 10.3390/genes13122248 (PMC9777623; doi:10.3390/genes13122248)
Supplement: Supplementary file 1 [file genes-13-02248-s001.zip]

Archive with 1 entries (1 files):
- genes-2010436-supplementary.pdf
